# Supplementary material for: Synergy between Membrane Currents Prevents Severe Bradycardia in Mouse Sinoatrial Node Tissue
Source: Int J Mol Sci. 2023 Mar 17;24(6):5786. doi: 10.3390/ijms24065786 (PMC10051777; doi:10.3390/ijms24065786)
Supplement: Supplementary file 1 [file ijms-24-05786-s001.zip]

Archive with 2 entries (2 files):
- ijms-2193942-supplementary1.pdf
- ijms-2193942-supplementary2.pdf
